# Supplementary material for: The Approach to the COVID-19 Pandemic in Georgia—A Health Policy Analysis
Source: Int J Public Health. 2022 May 3;67:1604410. doi: 10.3389/ijph.2022.1604410 (PMC9110664; doi:10.3389/ijph.2022.1604410)
Supplement: Supplementary file 1 [file DataSheet1.xlsx]

## Sheet: SEP-2020-AUG 2021
	Date	Daily new cases	Daily new cases 7-day moving average	Cumulative reported cases	Recoveries (daily confirmed)	Recoveries (cumulative total)	Deaths (daily confirmed)	Deaths (cumulative total)	Active Cases	Number of tests (PCR testing per day)	Number of tests (AG testing per day)	Number of tests (PCR+AG testing per day)	Positivity Rates	Positivity Rates Moving Average	Stringency Index
SEPT	2020-09-01	38		1548	17	1270			278	5695			0.00667252		57.41
	2020-09-02	20		1568	9	1279			289	7186			0.00278319		57.41
	2020-09-03	28		1596	15	1294			302	8325			0.00336336		57.41
	2020-09-04	25		1621	8	1302			319	7811			0.00320061		67.59
	2020-09-05	29		1650	8	1310			340	7358			0.00394129		67.59
	2020-09-06	34		1684	5	1315			369	4680			0.00726496		67.59
	2020-09-07	45	31.2857	1729	6	1321			408	6556			0.00686394	0.00486998	67.59
	2020-09-08	44	32.1429	1773	4	1325			448	7411			0.00593712	0.00476492	67.59
	2020-09-09	57	37.4286	1830	9	1334			496	9725			0.00586118	0.00520464	67.59
	2020-09-10	87	45.8571	1917	20	1354			563	9381			0.00927406	0.00604902	67.59
	2020-09-11	158	64.8571	2075	9	1363			712	11638			0.0135762	0.00753125	67.59
	2020-09-12	152	82.4286	2227	6	1369			858	10500			0.0144762	0.00903624	67.59
	2020-09-13	165	101.143	2392	1	1370			1022	7511			0.0219678	0.0111366	67.59
	2020-09-14	170	119	2562	11	1381			1181	11899			0.0142869	0.0121971	67.59
	2020-09-15	196	140.714	2758	4	1385			1373	13237			0.014807	0.0134642	60.19
	2020-09-16	179	158.143	2937	37	1422			1515	13504			0.0132553	0.0145205	60.19
	2020-09-17	182	171.714	3119	13	1435			1684	11246			0.0161835	0.0155076	60.19
	2020-09-18	187	175.857	3306	46	1481			1825	13688			0.0136616	0.0155198	60.19
	2020-09-19	196	182.143	3502	13	1494			2008	8478			0.0231187	0.0167544	60.19
	2020-09-20	193	186.143	3695	40	1534			2161	6150			0.0313821	0.0180993	60.19
	2020-09-21	218	193	3913	40	1574			2339	5892			0.0369993	0.0213439	60.19
	2020-09-22	227	197.429	4140	75	1649			2491	8930			0.0254199	0.0228601	60.19
	2020-09-23	259	208.857	4399	56	1705			2694	10429			0.0248346	0.0245143	60.19
	2020-09-24	265	220.714	4664	54	1759			2905	9862			0.0268708	0.026041	60.19
	2020-09-25	296	236.286	4960	60	1819			3141	10563			0.0280223	0.0280925	60.19
	2020-09-26	294	250.286	5254	87	1906			3348	8622			0.0340988	0.0296611	60.19
	2020-09-27	298	265.286	5552	148	2054			3498	4978			0.0598634	0.0337299	60.19
	2020-09-28	314	279	5866	270	2324			3542	8725			0.0359885	0.0335855	60.19
	2020-09-29	326	293.143	6192	796	3120			3072	8717			0.0373982	0.0352967	60.19
	2020-09-30	448	320.143	6640	299	3419		40	3181	9401			0.0476545	0.0385567	60.19
OCT	2020-10-01	453	347	7093	295	3714	3	43	3336	8113			0.0558363	0.0426946	56.48
	2020-10-02	471	372	7564	278	3992	5	48	3524	9941			0.0473795	0.0454599	56.48
	2020-10-03	554	409.143	8118	252	4244	2	50	3824	8337			0.0664508	0.0500816	56.48
	2020-10-04	578	449.143	8696	375	4619	2	52	4025	4502			0.128387	0.0598707	56.48
	2020-10-05	549	482.714	9245	268	4887	6	58	4300	7172			0.0765477	0.0656649	56.48
	2020-10-06	508	508.714	9753	348	5235	4	62	4456	8961			0.0566901	0.0684209	56.48
	2020-10-07	472	512.143	10225	318	5553	4	66	4606	9514			0.0496111	0.0687004	56.48
	2020-10-08	527	522.714	10752	313	5866	6	72	4814	9613			0.0548216	0.0685555	56.48
	2020-10-09	519	529.571	11271	253	6119	6	78	5074	8269			0.0627645	0.0707533	61.11
	2020-10-10	523	525.143	11794	208	6327	7	85	5382	5097			0.102609	0.0759188	61.11
	2020-10-11	478	510.857	12272	211	6538	6	91	5643	2940			0.162585	0.0808042	61.11
	2020-10-12	569	513.714	12841	329	6867	11	102	5872	7736			0.0735522	0.0803763	61.11
	2020-10-13	680	538.286	13521	292	7159	7	109	6253	7786			0.0873362	0.0847543	61.11
	2020-10-14	919	602.143	14440	208	7367	4	113	6960	5995			0.153294	0.0995662	61.11
	2020-10-15	887	653.571	15327	246	7613	10	123	7591	9317			0.0952023	0.105335	61.11
	2020-10-16	958	716.286	16285	214	7827	5	128	8330	11185			0.0856504	0.108604	61.11
	2020-10-17	1192	811.857	17477	233	8060	8	136	9281	9888			0.12055	0.111167	61.11
	2020-10-18	1186	913	18663	278	8338	7	143	10182	6989			0.169695	0.112183	59.26
	2020-10-19	1194	1002.29	19857	328	8666	15	158	11033	9124			0.130864	0.12037	59.26
	2020-10-20	1351	1098.14	21208	337	9003	14	172	12033	10032			0.134669	0.127132	59.26
	2020-10-21	1595	1194.71	22803	398	9401	7	179	13223	9300			0.171505	0.129734	59.26
	2020-10-22	1759	1319.29	24562	350	9751	4	183	14628	8547			0.205803	0.145534	59.26
	2020-10-23	1941	1459.71	26503	412	10163	10	193	16147	8593			0.225882	0.165567	59.26
	2020-10-24	1928	1564.86	28431	604	10767	8	201	17463	7821			0.246516	0.183562	59.26
	2020-10-25	1872	1662.86	30303	603	11370	14	215	18718	5692			0.328883	0.206303	59.26
	2020-10-26	1824	1752.86	32127	1262	12632	23	238	19257	9585			0.190297	0.214794	59.26
	2020-10-27	1731	1807.14	33858	2197	14829	15	253	18776	9585			0.180595	0.221354	59.26
	2020-10-28	1709	1823.43	35567	2075	16904	20	273	18390	10055			0.169965	0.221134	59.26
	2020-10-29	1696	1814.43	37263	2906	19810	12	285	17168	11052			0.153456	0.213656	55.56
	2020-10-30	1673	1776.14	38936	2881	22691	22	307	15938	11206			0.149295	0.202715	55.56
	2020-10-31	1791	1756.57	40727	2413	25104	28	335	15288	8070			0.221933	0.199203	55.56
NOV	2020-11-01	1852	1753.71	42579	1696	26800	7	342	15437	6750		6750	0.27437	0.191416	55.56
	2020-11-02	1943	1770.71	44522	1833	28633	20	362	15527	9782		9782	0.19863	0.192606	55.56
	2020-11-03	2295	1851.29	46817	2537	31170	19	381	15266	11527		11527	0.199098	0.19525	55.56
	2020-11-04	2401	1950.14	49218	2289	33459	20	401	15358	11808		11808	0.203337	0.200017	55.56
	2020-11-05	2775	2104.29	51993	3560	37019	22	423	14551	13049		13049	0.21266	0.208475	55.56
	2020-11-06	2859	2273.71	54852	2754	39773	18	441	14638	12956		12956	0.22067	0.218671	55.56
	2020-11-07	2901	2432.29	57753	2799	42572	34	475	14706	9430		9430	0.307635	0.230914	55.56
	2020-11-08	2927	2585.86	60680	2470	45042	24	499	15139	5843		5843	0.500941	0.263282	55.56
	2020-11-09	2970	2732.57	63650	2348	47390	22	521	15739	9768		9768	0.304054	0.278342	64.81
	2020-11-10	2911	2820.57	66561	2421	49811	45	566	16184	10966		10966	0.265457	0.287822	64.81
	2020-11-11	3120	2923.29	69681	2358	52169	33	599	16913	10540		10540	0.296015	0.301062	64.81
	2020-11-12	3473	3023	73154	3342	55511	37	636	17007	10399	2651	13050	0.26613	0.3087	64.81
	2020-11-13	3504	3115.14	76658	3163	58674	33	669	17315	11814	3174	14988	0.233787	0.310574	64.81
	2020-11-14	3020	3132.14	79678	3387	62061	34	703	16914	9858	2264	12122	0.249134	0.302217	64.81
	2020-11-15	3157	3165	82835	3230	65291	30	733	16811	7314	3076	10390	0.30385	0.274061	64.81
	2020-11-16	3117	3186	85952	3638	68929	45	778	16245	10206	3647	13853	0.225005	0.262768	64.81
	2020-11-17	3443	3262	89395	2539	71468	37	815	17112	11462	3715	15177	0.226856	0.257254	64.81
	2020-11-18	3697	3344.43	93092	2409	73877	38	853	18362	11606	3592	15198	0.243256	0.249717	64.81
	2020-11-19	3768	3386.57	96860	4055	77932	41	894	18034	11294	3698	14992	0.251334	0.247603	64.81
	2020-11-20	3824	3432.29	100684	3851	81783	33	927	17974	10972	3135	14107	0.271071	0.252929	64.81
	2020-11-21	4048	3579.14	104732	3856	85639	49	976	18117	10338	1996	12334	0.328198	0.264224	64.81
	2020-11-22	3958	3693.57	108690	3531	89170	36	1012	18508	5632	1938	7570	0.522853	0.295511	64.81
	2020-11-23	3128	3695.14	111818	3045	92215	39	1051	18552	5478	2118	7596	0.411796	0.322195	64.81
	2020-11-24	3071	3642	114889	3366	95581	34	1085	18223	10031	3783	13814	0.222311	0.321546	64.81
	2020-11-25	3801	3656.86	118690	3200	98781	39	1124	18785	11437	3552	14989	0.253586	0.323021	64.81
	2020-11-26	4780	3801.43	123470	3489	102270	37	1161	20039	10819	3277	14096	0.339103	0.33556	64.81
	2020-11-27	4472	3894	127942	4058	106328	34	1195	20419	11518	3388	14906	0.300013	0.339694	64.81
	2020-11-28	4426	3948	132368	3721	110049	35	1230	21089	8704	2677	11381	0.388894	0.348365	84.26
	2020-11-29	3216	3842	135584	3937	113986	37	1267	20331	5825	1851	7676	0.418968	0.333524	84.26
	2020-11-30	3759	3932.14	139343	3574	117560	36	1303	20480	9226	4227	13453	0.279417	0.314613	84.26
DEC	2020-12-01	4033	4069.57	143376	4061	121621	39	1342	20413	10234	3676	13910	0.289935	0.324274	84.26
	2020-12-02	4260	4135.14	147636	2947	124568	45	1387	21681	11114	2946	14060	0.302987	0.331331	84.26
	2020-12-03	5068	4176.29	152704	2336	126904	38	1425	24375	10804	6659	17463	0.290214	0.324347	84.26
	2020-12-04	5450	4316	158154	2306	129210	37	1462	27482	10379	7716	18095	0.301188	0.324515	84.26
	2020-12-05	4321	4301	162475	4391	133601	42	1504	27370	8580	5816	14396	0.300153	0.311838	84.26
	2020-12-06	2501	4198.86	164976	3988	137589	36	1540	25847	5082	4360	9442	0.26488	0.289825	84.26
	2020-12-07	4673	4329.43	169649	3893	141482	36	1576	26591	5246	11400	16646	0.280728	0.290012	84.26
	2020-12-08	4734	4429.57	174383	3805	145287	38	1614	27482	7793	13166	20959	0.22587	0.28086	84.26
	2020-12-09	4570	4473.86	178953	3045	148332	43	1657	28964	7918	11718	19636	0.232736	0.270824	84.26
	2020-12-10	4146	4342.14	183099	2129	150461	37	1694	30944	7805	11089	18894	0.219435	0.260713	84.26
	2020-12-11	3907	4121.71	187006	3780	154241	50	1744	31021	7843	11064	18907	0.206643	0.247206	84.26
	2020-12-12	2720	3893	189726	3942	158183	46	1790	29753	6821	6628	13449	0.202246	0.23322	84.26
	2020-12-13	1337	3726.71	191063	3498	161681	49	1839	27543	3490	3064	6554	0.203998	0.224522	84.26
	2020-12-14	3837	3607.29	194900	3105	164786	44	1883	28231	7644	12532	20176	0.190176	0.211586	84.26
	2020-12-15	3487	3429.14	198387	2495	167281	39	1922	29184	7466	10477	17943	0.194338	0.207082	84.26
	2020-12-16	2981	3202.14	201368	2001	169282	31	1953	30133	8170	8859	17029	0.175054	0.198841	84.26
	2020-12-17	2635	2986.29	204003	2244	171526	49	2002	30475	8859	8011	16870	0.156194	0.189807	84.26
	2020-12-18	2904	2843	206907	4316	175842	53	2055	29010	9318	9506	18824	0.154271	0.182325	84.26
	2020-12-19	1731	2701.71	208638	4599	180441	39	2094	26103	4943	4869	9812	0.176417	0.178635	84.26
	2020-12-20	824	2628.43	209462	4227	184668	46	2140	22654	2331	2480	4811	0.171274	0.173961	84.26
	2020-12-21	3064	2518	212526	3740	188408	42	2182	21936	5719	11288	17007	0.180161	0.17253	84.26
	2020-12-22	2345	2354.86	214871	3560	191968	51	2233	20670	6098	8359	14457	0.162205	0.16794	84.26
	2020-12-23	1972	2210.71	216843	2737	194705	43	2276	19862	6553	7146	13699	0.143952	0.163496	84.26
	2020-12-24	1881	2103	218724	1515	196220	37	2313	20191	6908	6747	13655	0.137752	0.160862	84.26
	2020-12-25	1784	1943	220508	4119	200339	39	2352	17817	7251	7170	14421	0.123708	0.156496	84.26
	2020-12-26	1097	1852.43	221605	3208	203547	25	2377	15681	4401	3993	8394	0.130689	0.149963	84.26
	2020-12-27	538	1811.57	222143	2766	206313	41	2418	13412	2814	1955	4769	0.112812	0.141611	84.26
	2020-12-28	2012	1661.29	224155	2638	208951	25	2443	12761	5138	8313	13451	0.14958	0.137243	84.26
	2020-12-29	1738	1574.57	225893	1494	210445	38	2481	12967	7118	7074	14192	0.122463	0.131565	84.26
	2020-12-30	1527	1511	227420	1282	211727	24	2505	13188	6707	6323	13030	0.117191	0.127742	84.26
	2020-12-31	990	1383.71	228410	3265	214992	23	2528	10890	4216	3800	8016	0.123503	0.125707	84.26
JAN	2021-01-01	342	1177.71	228752	2981	217973	44	2572	8207	1839	1449	3288	0.104015	0.122893	84.26
	2021-01-02	417	1080.57	229169	2469	220442	31	2603	6124	927	1868	2795	0.149195	0.125537	84.26
	2021-01-03	594	1088.57	229763	1963	222405	25	2628	4730	1646	2199	3845	0.154486	0.13149	84.26
	2021-01-04	2316	1132	232079	382	222787	18	2646	6646	5211	9300	14511	0.159603	0.132922	84.26
	2021-01-05	1800	1140.86	233879	489	223276	20	2666	7937	6586	8253	14839	0.121302	0.132756	84.26
	2021-01-06	1612	1153	235491	419	223695	28	2694	9102	6408	9084	15492	0.104054	0.13088	84.26
	2021-01-07	537	1088.29	236028	494	224189	34	2728	9111	3320	1945	5265	0.101994	0.127807	84.26
	2021-01-08	2058	1333.43	238086	529	224718	22	2750	10618	7054	11095	18149	0.113395	0.129147	84.26
	2021-01-09	1143	1437.14	239229	617	225335	23	2773	11121	4397	6758	11155	0.102465	0.122471	84.26
	2021-01-10	551	1431	239780	880	226215	23	2796	10769	3527	4371	7898	0.0697645	0.110368	84.26
	2021-01-11	1857	1365.43	241637	993	227208	24	2820	11609	5861	11934	17795	0.104355	0.102476	84.26
	2021-01-12	1618	1339.43	243255	403	227611	26	2846	12798	8664	10774	19438	0.083239	0.0970381	84.26
	2021-01-13	1357	1303	244612	748	228359	21	2867	13386	7124	8767	15891	0.0853942	0.0943725	84.26
	2021-01-14	1177	1394.43	245789	837	229196	26	2893	13700	7940	7265	15205	0.0774087	0.0908602	84.26
	2021-01-15	1236	1277	247025	2189	231385	23	2916	12724	5944	9208	15152	0.0815734	0.0863143	84.26
	2021-01-16	780	1225.14	247805	1608	232993	17	2933	11879	4287	4796	9083	0.0858747	0.0839443	84.26
	2021-01-17	110	1162.14	247915	1643	234636	25	2958	10321	2034	2930	4964	0.0221595	0.0771435	84.26
	2021-01-18	1550	1118.29	249465	494	235130	15	2973	11362	5232	12166	17398	0.0890907	0.0749629	81.48
	2021-01-19	469	954.143	249934	1792	236922	14	2987	10025	3425	2697	6122	0.076609	0.0740158	81.48
	2021-01-20	1137	922.714	251071	1179	238101	11	2998	9972	7179	9840	17019	0.0668077	0.0713605	81.48
	2021-01-21	903	883.571	251974	636	238737	24	3022	10215	6830	7997	14827	0.0609024	0.0690025	81.48
	2021-01-22	998	849.571	252972	1892	240629	16	3038	9305	7412	8855	16267	0.0613512	0.0661136	81.48
	2021-01-23	546	816.143	253518	1456	242085	17	3055	8378	6269	4979	11248	0.048542	0.0607804	81.48
	2021-01-24	298	843	253816	1311	243396	16	3071	7349	4182	2686	6868	0.0433896	0.0638132	81.48
	2021-01-25	1006	765.286	254822	1050	244446	25	3096	7280	11492	5857	17349	0.0579861	0.0593697	81.48
	2021-01-26	742	804.286	255564	1081	245527	12	3108	6929	7380	10627	18007	0.0412062	0.0543122	81.48
	2021-01-27	723	745.143	256287	932	246459	19	3127	6701	7132	10718	17850	0.0405042	0.0505545	81.48
	2021-01-28	669	711.714	256956	637	247096	21	3148	6712	7630	11681	19311	0.0346435	0.0468032	81.48
	2021-01-29	676	665.714	257632	1441	248537	11	3159	5936	6863	13126	19989	0.0338186	0.04287	81.48
	2021-01-30	479	656.143	258111	491	249028	19	3178	5905	4923	7777	12700	0.0377165	0.0413235	83.33
	2021-01-31	240	647.857	258351	681	249709	16	3194	5448	3566	5490	9056	0.0265018	0.038911	83.33
FEB	2021-02-01	858	626.714	259209	580	250289	14	3208	5712	5812	11459	17271	0.0496787	0.0377242	83.33
	2021-02-02	688	619	259897	788	251077	13	3221	5599	6213	9579	15792	0.0435664	0.0380614	83.33
	2021-02-03	583	599	260480	671	251748	19	3240	5492	6688	9917	16605	0.0351099	0.0372908	83.33
	2021-02-04	538	580.286	261018	498	252246	18	3258	5514	7645	9163	16808	0.0320086	0.0369143	83.33
	2021-02-05	602	569.714	261620	569	252815	11	3269	5536	7744	10591	18335	0.0328334	0.0367736	80.56
	2021-02-06	404	559	262024	799	253614	14	3283	5127	6421	7252	13673	0.0295473	0.0356066	80.56
	2021-02-07	204	553.857	262228	736	254350	15	3298	4580	2706	3887	6593	0.0309419	0.0362409	80.56
	2021-02-08	829	549.714	263057	566	254916	8	3306	4835	5631	12700	18331	0.0452239	0.0356045	80.56
	2021-02-09	544	529.143	263601	469	255385	5	3311	4905	6629	11615	18244	0.029818	0.0336404	80.56
	2021-02-10	557	525.429	264158	639	256024	10	3321	4813	8510	13380	21890	0.0254454	0.0322598	80.56
	2021-02-11	507	521	264665	660	256684	15	3336	4645	7908	16451	24359	0.0208137	0.0306605	80.56
	2021-02-12	535	511.429	265200	757	257441	7	3343	4416	8806	18381	27187	0.0196785	0.0287812	80.56
	2021-02-13	357	504.714	265557	652	258093	9	3352	4112	7172	12173	19345	0.0184544	0.0271965	80.56
	2021-02-14	165	499.143	265722	639	258732	11	3363	3627	2989	6208	9197	0.0179406	0.0253392	80.56
	2021-02-15	740	486.429	266462	496	259228	14	3377	3857	5747	14802	20549	0.0360115	0.0240232	80.56
	2021-02-16	486	478.143	266948	499	259727	13	3390	3831	6564	12628	19192	0.0253231	0.023381	80.56
	2021-02-17	365	450.714	267313	539	260266	9	3399	3648	7322	9866	17188	0.0212357	0.0227796	80.56
	2021-02-18	388	433.714	267701	331	260597	7	3406	3698	6300	10091	16391	0.0236715	0.0231879	80.56
	2021-02-19	396	413.857	268097	469	261066	19	3425	3606	6994	11021	18015	0.0219817	0.0235169	80.56
	2021-02-20	258	399.714	268355	571	261637	10	3435	3283	4956	4697	9653	0.0267274	0.0246988	80.56
	2021-02-21	147	397.143	268502	607	262244	12	3447	2811	2539	2736	5275	0.0278673	0.0261169	80.56
	2021-02-22	493	361.857	268995	552	262796	10	3457	2742	6459	13410	19869	0.0248125	0.024517	80.56
	2021-02-23	443	355.714	269438	461	263257	6	3463	2718	7226	11825	19051	0.0232534	0.0242214	80.56
	2021-02-24	362	355.286	269800	470	263727	12	3475	2598	8783	13718	22501	0.0160882	0.023486	72.22
	2021-02-25	337	348	270137	320	264047	10	3485	2605	8125	17311	25436	0.0132489	0.0219971	61.11
	2021-02-26	373	344.714	270510	542	264589	14	3499	2422	10967	23966	34933	0.0106776	0.0203822	61.11
	2021-02-27	248	343.286	270758	525	265114	11	3510	2134	9071	18814	27885	0.00889367	0.0178345	61.11
	2021-02-28	160	345.143	270918	409	265523	10	3520	1875	4703	13244	17947	0.00891514	0.0151271	61.11
MAR	2021-03-01	461	340.571	271379	163	265686	12	3532	2161	6005	16895	22900	0.020131	0.0144583	53.7
	2021-03-02	360	328.714	271739	119	265805	9	3541	2393	10607	14742	25349	0.0142017	0.0131652	64.81
	2021-03-03	133	296	271872	276	266081	12	3553	2238	5222	5456	10678	0.0124555	0.0126462	64.81
	2021-03-04	390	303.571	272262	172	266253	10	3563	2446	8672	13350	22022	0.0177096	0.0132835	64.81
	2021-03-05	355	301	272617	91	266344	4	3567	2706	7430	12307	19737	0.0179865	0.0143276	64.81
	2021-03-06	234	299	272851	349	266693	9	3576	2582	9709	6210	15919	0.0146994	0.015157	64.81
	2021-03-07	147	297.143	272998	193	266886	15	3591	2521	4210	3613	7823	0.0187907	0.0165678	64.81
	2021-03-08	139	251.143	273137	129	267015	10	3601	2521	2887	3464	6351	0.0218863	0.0168185	64.81
	2021-03-09	513	273	273650	96	267111	12	3613	2926	8024	14103	22127	0.0231843	0.0181018	64.81
	2021-03-10	395	310.429	274045	310	267421	9	3622	3002	9529	15065	24594	0.0160608	0.0186168	64.81
	2021-03-11	332	302.143	274377	343	267764	12	3634	2979	9393	17307	26700	0.0124345	0.0178632	64.81
	2021-03-12	344	300.571	274721	240	268004	9	3643	3074	10145	21945	32090	0.0107199	0.0168251	64.81
	2021-03-13	268	305.429	274989	233	268237	5	3648	3104	9387	17012	26399	0.0101519	0.0161755	64.81
	2021-03-14	159	307.143	275148	328	268565	2	3650	2933	4455	9275	13730	0.0115805	0.0151455	64.81
	2021-03-15	537	364	275685	128	268693	8	3658	3334	7449	22203	29652	0.0181101	0.014606	64.81
	2021-03-16	382	345.286	276067	313	269006	7	3665	3396	8625	18542	27167	0.0140612	0.0133027	64.81
	2021-03-17	369	341.571	276436	378	269384	9	3674	3378	10244	13503	23747	0.0155388	0.0132281	64.81
	2021-03-18	360	345.571	276796	242	269626	9	3683	3487	8912	14915	23827	0.0151089	0.0136102	64.81
	2021-03-19	422	356.714	277218	158	269784	8	3691	3743	9254	13915	23169	0.018214	0.0146808	64.81
	2021-03-20	262	355.857	277480	189	269973	9	3700	3807	6328	5595	11923	0.0219743	0.0163697	64.81
	2021-03-21	170	357.429	277650	396	270369	10	3710	3571	3192	2993	6185	0.0274859	0.0186419	64.81
	2021-03-22	528	356.143	278178	299	270668	4	3714	3796	6607	14296	20903	0.0252595	0.0196632	64.81
	2021-03-23	450	365.857	278628	254	270922	8	3722	3984	9542	13751	23293	0.0193191	0.0204144	64.81
	2021-03-24	399	370.143	279027	356	271278	10	3732	4017	10545	15093	25638	0.0155628	0.0204178	64.81
	2021-03-25	419	378.571	279446	307	271585	6	3738	4123	10377	18964	29341	0.0142804	0.0202994	64.81
	2021-03-26	490	388.286	279936	219	271804	8	3746	4386	11769	24791	36560	0.0134026	0.0196121	64.81
	2021-03-27	365	403	280301	415	272219	5	3751	4331	10008	15926	25934	0.0140742	0.0184835	64.81
	2021-03-28	171	403.143	280472	382	272601	14	3765	4106	5751	8547	14298	0.0119597	0.0162655	64.81
	2021-03-29	673	423.857	281145	298	272899	8	3773	4473	7390	23361	30751	0.0218855	0.0157835	64.81
	2021-03-30	616	447.571	281761	268	273167	5	3778	4816	11583	20364	31947	0.0192819	0.0157782	64.81
	2021-03-31	499	461.857	282260	437	273604	7	3785	4871	10790	17922	28712	0.0173795	0.0160377	64.81
APR	2021-04-01	529	477.571	282789	326	273930	13	3798	5061	9987	14659	24646	0.0214639	0.0170639	64.81
	2021-04-02	580	490.429	282369	215	274145	6	3804	4420	13198	16531	29729	0.0195096	0.0179363	64.81
	2021-04-03	464	504.571	283833	454	274599	7	3811	5423	7647	8002	16469	0.0281741	0.0199506	64.81
	2021-04-04	228	512.714	284061	425	275024	11	3822	5215	5090	4121	9211	0.024753	0.0217782	64.81
	2021-04-05	897	544.714	284958	196	275220	10	3832	5906	6056	18536	24592	0.0364753	0.0238625	64.81
	2021-04-06	687	554.857	285645	327	275547	8	3840	6258	10223	17490	27713	0.0247898	0.0246493	64.81
	2021-04-07	761	592.286	286406	537	276084	9	3849	6473	13920	20281	34201	0.0222508	0.0253452	64.81
	2021-04-08	777	627.714	287183	342	276426	9	3858	6899	12140	24438	36578	0.0212423	0.0253136	64.81
	2021-04-09	506	617.143	287689	285	276711	11	3869	7109	9982	15769	25751	0.0196497	0.0253336	64.81
	2021-04-10	707	651.857	288396	592	277303	8	3877	7216	7945	16878	24823	0.0284817	0.0253775	64.81
	2021-04-11	359	670.571	288755	526	277829	6	3883	7043	5890	7795	13685	0.0262331	0.0255889	64.81
	2021-04-12	1374	738.714	290129	422	278251	11	3894	7984	9446	28078	37524	0.0366166	0.0256091	64.81
	2021-04-13	1085	795.571	291214	432	278683	7	3901	8630	11967	23896	35863	0.030254	0.0263897	64.81
	2021-04-14	1030	834	292244	706	279389	7	3908	8947	11882	20919	32801	0.0314015	0.027697	64.81
	2021-04-15	1077	876.857	293321	442	279831	8	3916	9574	10918	20727	31645	0.0340338	0.0295243	64.81
	2021-04-16	1219	978.714	294540	301	280132	9	3925	10483	12292	21754	34046	0.0358045	0.0318322	64.81
	2021-04-17	818	994.571	295358	783	280915	14	3939	10504	8625	10197	18822	0.0434598	0.0339719	64.81
	2021-04-18	578	1025.86	295936	659	281574	10	3949	10413	4100	5650	9750	0.0592821	0.0386932	64.81
	2021-04-19	1792	1085.57	297728	663	282237	10	3959	11532	8684	22256	30940	0.0579186	0.0417363	64.81
	2021-04-20	1310	1117.71	299038	632	282869	12	3971	12198	12795	17446	30241	0.0433187	0.0436027	64.81
	2021-04-21	1226	1145.71	300264	688	283557	10	3981	12726	14539	13456	27995	0.0437935	0.045373	64.81
	2021-04-22	1271	1173.43	301535	729	284286	11	3992	13257	14564	14187	28751	0.0442072	0.0468263	64.81
	2021-04-23	1250	1177.86	302785	463	284749	15	4007	14029	17157	14801	31958	0.0391138	0.0472991	64.81
	2021-04-24	966	1199	303751	1222	285971	18	4025	13755	16914	6974	23888	0.0404387	0.0468675	64.81
	2021-04-25	521	1190.86	304272	1058	287029	18	4043	13200	7763	3463	11226	0.0464101	0.0450287	64.81
	2021-04-26	1578	1160.29	305850	909	287938	17	4060	13852	14156	13217	27373	0.057648	0.04499	64.81
	2021-04-27	1551	1194.71	307401	878	288816	17	4077	14508	17609	11878	29487	0.0525995	0.0463158	64.81
	2021-04-28	1433	1224.29	308834	1160	289976	18	4095	14763	17839	11185	29024	0.0493729	0.0471129	64.81
	2021-04-29	1476	1253.57	310310	791	290767	15	4110	15433	16805	11090	27895	0.0529127	0.0483565	64.81
	2021-04-30	1147	1238.86	311457	690	291457	20	4130	15870	13462	6667	20129	0.0569825	0.0509092	64.81
MAY	2021-05-01	988	1242	312445	1595	293052	21	4151	15242	7848	5904	13752	0.0718441	0.0553957	64.81
	2021-05-02	909	1297.43	312954	1200	294252	12	4163	14539	4365	3111	7476	0.121589	0.0661355	64.81
	2021-05-03	788	1184.57	313742	1206	295458	20	4183	14101	4988	4802	9790	0.0804903	0.0693987	64.81
	2021-05-04	2171	1273.14	315913	1074	296532	24	4207	15174	11736	15912	27648	0.0785229	0.0731021	64.81
	2021-05-05	1806	1326.43	317719	1144	297676	20	4227	15816	13856	14324	28180	0.064088	0.0752042	64.81
	2021-05-06	1547	1336.57	319266	1131	298807	18	4245	16214	11329	14212	25541	0.0605693	0.076298	64.81
	2021-05-07	1564	1396.14	320830	693	299500	18	4263	17067	12043	15341	27383	0.0571157	0.0763171	64.81
	2021-05-08	1089	1410.57	321919	1489	300989	18	4281	16649	8710	9952	18662	0.0583539	0.0743899	64.81
	2021-05-09	549	1359.14	322468	1439	302428	24	4305	15735	3870	5665	9536	0.0575713	0.0652445	64.81
	2021-05-10	1788	1502	324256	1251	303679	31	4336	16241	8183	20532	28715	0.0622671	0.0626412	64.81
	2021-05-11	1409	1393.14	325665	1256	304935	27	4363	16367	12576	27699	40275	0.0349845	0.0564214	64.81
	2021-05-12	776	1246	326441	1329	306264	16	4379	15798	11588	20394	31982	0.0242636	0.0507322	64.81
	2021-05-13	1390	1223.57	327831	1070	307334	18	4397	16100	10817	27651	38468	0.0361339	0.0472414	64.81
	2021-05-14	1576	1225.29	329407	584	307918	29	4426	17063	15739	28539	44278	0.0355933	0.0441668	64.81
	2021-05-15	968	1208	330375	903	308821	16	4442	17112	12308	23742	36050	0.0268516	0.0396665	64.81
	2021-05-16	504	1201.57	330879	2038	310859	27	4469	15551	5528	6137	11665	0.0432062	0.0376143	64.81
	2021-05-17	1562	1169.29	332441	1490	312349	30	4499	15593	8242	21443	29685	0.0526192	0.036236	64.81
	2021-05-18	1160	1133.71	333601	1302	313651	20	4519	15431	10186	18023	28209	0.0411216	0.0371128	64.81
	2021-05-19	1104	1180.57	334705	1603	315254	21	4540	14911	12776	16256	29032	0.038027	0.039079	64.81
	2021-05-20	1064	1134	335769	1135	316389	29	4569	14811			25564	0.041621	0.0398628	64.81
	2021-05-21	1071	1061.86	336840	680	317069	33	4602	15169	13652	16333	29985	0.0357179	0.0398806	64.81
	2021-05-22	733	1028.29	337573	1530	318599	20	4622	14352	7425	9547	16972	0.0431888	0.0422145	64.81
	2021-05-23	388	1011.71	337961	1357	319956	17	4639	13366	4503	5095	9598	0.0404251	0.0418172	64.81
	2021-05-24	1354	982	339315	821	320777	15	4654	13884	9404	21052	30456	0.0444576	0.0406513	64.81
	2021-05-25	1015	961.286	340330	1151	321928	28	4682	13720	14372	25325	39697	0.0255687	0.0384294	64.81
	2021-05-26	508	876.143	340838	1481	323409	17	4699	12730	12038	12320	24358	0.0208556	0.0359764	64.81
	2021-05-27	1056	875	341894	1017	324426	28	4727	12741	12208	26713	38921	0.0271319	0.0339065	64.81
	2021-05-28	986	862.857	342880	590	325016	12	4739	13125	15285	28001	43286	0.0227787	0.032058	64.81
	2021-05-29	723	861.429	343603	1407	326423	18	4757	12423	11062	14238	25300	0.0285771	0.0299707	64.81
	2021-05-30	360	857.429	343963	1195	327618	16	4773	11572	5626	6581	12207	0.0294913	0.0284087	64.81
	2021-05-31	1233	840.143	345196	1002	328620	31	4804	11772	10099	22831	32930	0.0374431	0.0274066	64.81
JUN	2021-06-01	954	831.429	346150	896	329516	30	4834	11800	12159	22831	34990	0.0272649	0.0276489	64.81
	2021-06-02	833	877.857	346983	1205	330721	19	4853	11409	12008	16183	28191	0.0295484	0.0288908	64.81
	2021-06-03	779	838.286	347762	959	331680	23	4876	11206	14499	15527	30026	0.0259442	0.0287211	64.81
	2021-06-04	832	816.286	348594	624	332304	17	4893	11397	13792	17617	31409	0.0264892	0.0292512	64.81
	2021-06-05	504	785	349098	1201	333505	17	4910	10683	9783	8505	18288	0.0275591	0.0291057	64.81
	2021-06-06	307	777.429	349405	1014	334519	24	4934	9952	5640	5477	11117	0.0276154	0.0288378	64.81
	2021-06-07	1023	747.429	350428	510	335029	17	4951	10448	7932	21585	29517	0.034658	0.0284399	64.81
	2021-06-08	821	728.429	351249	866	335895	31	4982	10372	14614	23864	38478	0.0213369	0.027593	64.81
	2021-06-09	705	710.143	351954	1128	337023	14	4996	9935	14614	19138	33253	0.0212011	0.0264005	64.81
	2021-06-10	695	698.143	352649	797	337820	16	5012	9817	13911	23931	37842	0.0183658	0.0253179	64.81
	2021-06-11	794	692.714	353443	498	338318	22	5034	10091	16425	24242	40667	0.0195244	0.0243229	64.81
	2021-06-12	522	695.286	353965	1074	339392	14	5048	9525	10906	11016	21922	0.0238117	0.0237876	64.81
	2021-06-13	311	695.857	354276	936	340328	12	5060	8888	5226	5216	10442	0.0297836	0.0240974	64.81
	2021-06-14	1092	705.714	355368	775	341103	23	5083	9182	9309	20425	29734	0.0367256	0.0243927	64.81
	2021-06-15	811	704.286	356179	672	341775	13	5096	9308	14859	19809	34668	0.0233933	0.0246865	64.81
	2021-06-16	741	709.429	356920	945	342720	18	5114	9086	13991	17359	31350	0.0236364	0.0250344	64.81
	2021-06-17	671	706	357591	657	343377	17	5131	9083	13239	15354	28593	0.0234673	0.0257632	64.81
	2021-06-18	769	702.429	358360	460	343837	17	5148	9375	13544	17728	31272	0.0245907	0.0264869	64.81
	2021-06-19	521	702.286	358881	911	344748	12	5160	8973	9408	9329	18737	0.0278059	0.0270575	64.81
	2021-06-20	260	695	359141	834	345582	15	5175	8384	5205	11059	16264	0.0159862	0.0250865	64.81
	2021-06-21	914	669.571	360055	635	346217	24	5199	8639	9003	18953	27956	0.0326942	0.0245106	64.81
	2021-06-22	773	664.143	360828	575	346792	12	5211	8825	17287	20636	37923	0.0203834	0.0240806	43.52
	2021-06-23	656	652	361484	861	347653	17	5228	8603	14525	15944	30469	0.0215301	0.0237797	43.52
	2021-06-24	699	656	362183	614	348267	9	5237	8679	13822	20282	34104	0.0204961	0.0233552	43.52
	2021-06-25	754	653.857	362937	438	348705	18	5255	8977	16639	19289	35928	0.0209864	0.0228403	43.52
	2021-06-26	585	663	363522	953	349658	11	5266	8598	12101	9972	22073	0.026503	0.0226542	43.52
	2021-06-27	352	676.143	363874	808	350466	9	5275	8133	7972	6102	14074	0.0250107	0.0239434	43.52
	2021-06-28	1194	716.143	365068	678	351144	22	5297	8627	11489	18220	29709	0.0401898	0.0250142	43.52
	2021-06-29	1010	750	366078	603	351747	19	5316	9015	13453	15164	28617	0.0352937	0.0271443	43.52
	2021-06-30	980	796.286	367058	877	352624	11	5327	9107	14981	15598	30579	0.0320481	0.0286468	25
JUL	2021-07-01	964	834.143	368022	607	353231	8	5335	9456	14494	13696	28190	0.0341965	0.030604	25
	2021-07-02	1026	873	369048	381	353612	12	5347	10089	17978	15024	33002	0.031089	0.0320473	25
	2021-07-03	838	909.143	369886	1515	355127	26	5373	9386	14820	8261	23081	0.0363069	0.0334478	25
	2021-07-04		1002											0.034854	25
	2021-07-05	1407	1037.5	371293	591	355718	10	5383	10192	9913	15693	25606	0.0549481	0.0373137	25
	2021-07-06	1397	1102	372685	531	356249	11	5394	11042	20486	17650	38136	0.0366321	0.0375368	25
	2021-07-07	1043	1112.5	373728	841	357090	20	5414	11224	17172	14057	31229	0.0333984	0.0377618	25
	2021-07-08	1108	1136.5	374836	714	357804	7	5421	11611	10137	13758	23895	0.0463695	0.0397907	25
	2021-07-09	1364	1192.83	376200	423	358227	22	5443	12530	15746	17883	33629	0.0405602	0.0413692	25
	2021-07-10	952	1211.83	377152	999	359226	9	5452	12474	11623	8658	20281	0.0469405	0.0431415	25
	2021-07-11	659	1132.86	377811	713	359939	11	5468	12404	592	6608	14200	0.0464085	0.0436082	25
	2021-07-12	1862	1197.86	379673	619	360558	11	5479	13636	14121	20996	35117	0.0530228	0.0433331	25
	2021-07-13	1663	1235.86	381336	769	361327	13	5492	14517	17305	18254	35559	0.0467673	0.044781	25
	2021-07-14	1398	1286.57	382734	1164	362491	11	5503	14740	16167	14700	30867	0.0452911	0.04648	25
	2021-07-15	1653	1364.43	384387	466	362957	13	5516	15914	16035	18765	34800	0.0475	0.0466415	25
	2021-07-16	1808	1427.86	386195	361	363318	22	5538	17339	15268	19711	34979	0.0516882	0.0482312	25
	2021-07-17	1286	1475.57	387481	1701	365019	13	5551	16911	13095	11351	24446	0.0526057	0.0490405	25
	2021-07-18	848	1502.57	388329	1231	366250	15	5566	16513	8587	9607	18194	0.0466088	0.0490691	25
	2021-07-19	2616	1610.29	390945	880	367130	26	5592	18223	13550	22825	36375	0.0719175	0.0517684	25
	2021-07-20	2415	1717.71	393360	943	368073	26	5618	19669	14692	21135	37627	0.0641826	0.0542563	25
	2021-07-21	2261	1841	395621	1410	369483	18	5636	20502	15952	20704	36656	0.0616816	0.0565978	25
	2021-07-22	2460	1956.29	398081	1082	370565	20	5656	21860	18526	20419	38945	0.063166	0.0588358	25
	2021-07-23	2617	2071.86	400698	869	371434	9	5665	23599	20290	23104	43394	0.0603079	0.0600672	25
	2021-07-24	2061	2182.57	402759	1654	373088	23	5688	23983	16573	14631	31204	0.0660492	0.0619877	25
	2021-07-25	1264	2242	404023	1665	374753	26	5714	23556	9568	9807	19375	0.0652387	0.0646491	25
	2021-07-26	3666	2392	407689	1335	376088	17	5731	25870	14810	27425	42235	0.0868	0.0667752	25
	2021-07-27	3141	2495.71	410830	1509	377597	20	5751	27482	17311	23242	40553	0.0774542	0.0686711	25
	2021-07-28	2796	2572.14	413626	2088	379685	17	5768	28173	17972	23712	41684	0.0670761	0.0694417	25
	2021-07-29	2712	2608.14	416338	1561	381246	25	5793	29299	17351	21775	39126	0.0693145	0.0703201	25
	2021-07-30	3196	2690.86	419534	1147	382393	27	5820	31321	17306	24659	41965	0.0761587	0.0725845	25
	2021-07-31	2654	2775.57	422188	2319	384712	33	5853	31623	14098	17708	31806	0.0834434	0.0750694	25
AUG	2021-08-01	1655	2831.43	423843	2286	386998	23	5876	30969	10620	10041	20661	0.0801026	0.0771928	25
	2021-08-02	4827	2997.29	428670	1895	388893	34	5910	33867	15258	28674	43932	0.109874	0.0804891	25
	2021-08-03	4233	3153.29	432903	1934	390827	38	5948	36128	18760	26469	45229	0.0935904	0.0827943	25
	2021-08-04	3670	3278.14	436573	2626	393453	38	5986	37134	17701	24184	41885	0.0876209	0.0857293	25
	2021-08-05	3780	3430.71	440353	2052	395505	30	6016	38832	16740	25167	41907	0.0901997	0.0887129	25
	2021-08-06	4216	3576.43	444569	1735	397240	38	6054	41275	26470	18881	45351	0.0929638	0.0911136	25
	2021-08-07	3344	3675	447913	3376	400616	30	6084	41213	12651	15318	27969	0.119561	0.0962732	25
	2021-08-08	2236	3758	450149	3146	403762	44	6128	40259	10915	12524	23439	0.0953966	0.0984581	25
	2021-08-09	5697	3882.29	455846	2713	406475	54	6128	43243	11926	32610	44536	0.127919	0.101036	25
	2021-08-10	5352	4042.14	461198	2635	409110	48	6230	45858	19866	30564	50430	0.106127	0.102827	25
	2021-08-11	5128	4250.43	466326	3310	412420	49	6279	47627	19832	29357	49189	0.104251	0.105203	25
	2021-08-12	5359	4476	471685	2726	415146	42	6321	50218	20612	30325	50937	0.105208	0.107347	25
	2021-08-13	5579	4670.71	477264	1867	417013	50	6371	53880	19063	33517	52580	0.106105	0.109224	36.11
	2021-08-14	4314	4809.29	481578	4519	421532	35	6406	53640	14261	19813	34074	0.126607	0.110231	50.93
	2021-08-15	2676	4872.14	484254	4119	425651	30	6436	52167	12093	13637	25730	0.104003	0.11146	50.93
	2021-08-16	6208	4945.14	490462	3539	429190	47	6483	54789	13999	33873	47872	0.129679	0.111712	50.93
	2021-08-17	5914	5025.43	496376	3316	432506	49	6532	57338	22504	34374	56878	0.103977	0.111404	50.93
	2021-08-18	4921	4995.86	501297	4471	436977	58	6590	57730	20316	29152	49468	0.0994785	0.110723	50.93
	2021-08-19	4743	4907.86	506040	3393	440370	59	6649	59021	17208	29181	46389	0.102244	0.110299	50.93
	2021-08-20	4901	4811	510941	2586	442956	74	6723	61262	18782	27813	46595	0.105183	0.110167	50.93
	2021-08-21	3803	4738	514744	5332	448288	48	6771	59685	14451	19708	34159	0.111332	0.107985	50.93
	2021-08-22	2354	4692	517098	5200	453488	60	6831	56779	10667	12208	22875	0.102907	0.107829	50.93
	2021-08-23	5924	4651.43	523022	4777	458265	60	6891	57866	12103	35185	47288	0.125275	0.1072	50.93
	2021-08-24	5021	4523.86	528043	5041	463306	58	6949	57788	20435	32312	52747	0.0951902	0.105944	50.93
	2021-08-25	4128	4410.57	532171	5611	468917	79	7028	56226	17119	26534	43653	0.0945639	0.105242	50.93
	2021-08-26	4031	4308.86	536202	4585	473502	73	7101	55599	17386	25358	42744	0.0943056	0.104108	50.93
	2021-08-27	4247	4215.43	540449	3053	476555	74	7175	56719	18363	26737	45100	0.0941685	0.102535	50.93
	2021-08-28	2669	4053.43	543118	6177	482732	76	7251	53135	10190	15027	25217	0.105841	0.10175	50.93
	2021-08-29	1915	3990.71	545033	5929	488661	78	7329	49043	9106	12305	21411	0.08944	0.0998264	50.93
	2021-08-30	4778	3827	549811	4753	493414	79	7408	48989	12136	31605	43741	0.109234	0.0975348	50.93
	2021-08-31	3886	3664.86	553697	4103	497517	74	7482	48698	22033	30129	52162	0.0744987	0.0945789	50.93
SEP	2021-09-01	3212	3534	556909	5017	502534	81	7563	46812	16101	24334	40435	0.0794361	0.0924177	50.93

## Sheet: The First Wave
Date	Daily New Cases	Daily new confirmed cases (7-day moving average)	Stringency Index
2020-01-20	0	100	0
2020-01-21	0		0
2020-01-22	0		0
2020-01-23	0		0
2020-01-24	0		0
2020-01-25	0		0
2020-01-26	0	0	0
2020-01-27	0	0	0
2020-01-28	0	0	8.33
2020-01-29	0	0	19.44
2020-01-30	0	0	19.44
2020-01-31	0	0	19.44
2020-02-01	0	0	19.44
2020-02-02	0	0	19.44
2020-02-03	0	0	19.44
2020-02-04	0	0	19.44
2020-02-05	0	0	19.44
2020-02-06	0	0	19.44
2020-02-07	0	0	19.44
2020-02-08	0	0	19.44
2020-02-09	0	0	19.44
2020-02-10	0	0	19.44
2020-02-11	0	0	19.44
2020-02-12	0	0	19.44
2020-02-13	0	0	19.44
2020-02-14	0	0	19.44
2020-02-15	0	0	19.44
2020-02-16	0	0	19.44
2020-02-17	0	0	19.44
2020-02-18	0	0	19.44
2020-02-19	0	0	19.44
2020-02-20	0	0	19.44
2020-02-21	0	0	19.44
2020-02-22	0	0	19.44
2020-02-23	0	0	19.44
2020-02-24	0	0	19.44
2020-02-25	0	0	19.44
2020-02-26	1	0.142857	19.44
2020-02-27	0	0.142857	19.44
2020-02-28	0	0.142857	19.44
2020-02-29	0	0.142857	19.44
2020-03-01	2	0.428571	30.56
2020-03-02	0	0.428571	41.67
2020-03-03	0	0.428571	41.67
2020-03-04	0	0.285714	41.67
2020-03-05	1	0.428571	41.67
2020-03-06	0	0.428571	41.67
2020-03-07	0	0.428571	41.67
2020-03-08	9	1.42857	41.67
2020-03-09	2	1.71429	45.37
2020-03-10	0	1.71429	45.37
2020-03-11	9	3	45.37
2020-03-12	0	2.85714	45.37
2020-03-13	1	3	45.37
2020-03-14	5	3.71429	52.78
2020-03-15	3	2.85714	52.78
2020-03-16	0	2.57143	52.78
2020-03-17	1	2.71429	52.78
2020-03-18	4	2	55.56
2020-03-19	2	2.28571	59.26
2020-03-20	3	2.57143	59.26
2020-03-21	6	2.71429	70.37
2020-03-22	5	3	78.7
2020-03-23	7	4	88.89
2020-03-24	9	5.14286	88.89
2020-03-25	5	5.28571	88.89
2020-03-26	4	5.57143	90.74
2020-03-27	4	5.71429	90.74
2020-03-28	7	5.85714	90.74
2020-03-29	1	5.28571	90.74
2020-03-30	12	6	90.74
2020-03-31	7	5.71429	100
2020-04-01	7	6	100
2020-04-02	17	7.85714	100
2020-04-03	21	10.2857	100
2020-04-04	7	10.2857	100
2020-04-05	12	11.8571	100
2020-04-06	14	12.1429	100
2020-04-07	8	12.2857	100
2020-04-08	15	13.4286	100
2020-04-09	7	12	100
2020-04-10	16	11.2857	100
2020-04-11	8	11.4286	100
2020-04-12	15	11.8571	100
2020-04-13	15	12	100
2020-04-14	28	14.8571	100
2020-04-15	6	13.5714	100
2020-04-16	42	18.5714	100
2020-04-17	22	19.4286	100
2020-04-18	18	20.8571	100
2020-04-19	6	19.5714	100
2020-04-20	8	18.5714	100
2020-04-21	6	15.4286	100
2020-04-22	8	15.7143	100
2020-04-23	9	11	100
2020-04-24	19	10.5714	100
2020-04-25	12	9.71429	100
2020-04-26	30	13.1429	100
2020-04-27	11	13.5714	96.3
2020-04-28	14	14.7143	96.3
2020-04-29	6	14.4286	96.3
2020-04-30	22	16.2857	96.3
2020-05-01	27	17.4286	96.3
2020-05-02	16	18	96.3
2020-05-03	7	14.7143	96.3
2020-05-04	4	13.7143	96.3
2020-05-05	11	13.2857	96.3
2020-05-06	6	13.2857	96.3
2020-05-07	5	10.8571	96.3
2020-05-08	8	8.14286	96.3
2020-05-09	3	6.28571	96.3
2020-05-10	9	6.57143	96.3
2020-05-11	3	6.42857	96.3
2020-05-12	4	5.42857	96.3
2020-05-13	5	5.28571	96.3
2020-05-14	20	7.42857	96.3
2020-05-15	4	6.85714	96.3
2020-05-16	12	8.14286	96.3
2020-05-17	12	8.57143	96.3
2020-05-18	6	9	96.3
2020-05-19	6	9.28571	96.3
2020-05-20	6	9.42857	96.3
2020-05-21	8	7.71429	96.3
2020-05-22	2	7.42857	96.3
2020-05-23	5	6.42857	84.26
2020-05-24	2	5	84.26
2020-05-25	1	4.28571	84.26
2020-05-26	1	3.57143	84.26
2020-05-27	3	3.14286	84.26
2020-05-28	3	2.42857	84.26
2020-05-29	8	3.28571	69.44
2020-05-30	11	4.14286	69.44
2020-05-31	26	7.57143	69.44
2020-06-01	11	9	69.44
2020-06-02	2	9.14286	69.44
2020-06-03	4	9.28571	69.44
2020-06-04	1	9	69.44
2020-06-05	4	8.42857	69.44
2020-06-06	3	7.28571	69.44
2020-06-07	1	3.71429	69.44
2020-06-08	3	2.57143	69.44
2020-06-09	6	3.14286	69.44
2020-06-10	9	3.85714	69.44
2020-06-11	4	4.28571	69.44
2020-06-12	12	5.42857	69.44
2020-06-13	8	6.14286	69.44
2020-06-14	13	7.85714	69.44
2020-06-15	15	9.57143	58.33
2020-06-16	0	8.71429	58.33
2020-06-17	9	8.71429	58.33
2020-06-18	5	8.85714	58.33
2020-06-19	3	7.57143	55.56
2020-06-20	2	6.71429	55.56
2020-06-21	8	6	55.56
2020-06-22	2	4.14286	55.56
2020-06-23	3	4.57143	55.56
2020-06-24	3	3.71429	55.56
2020-06-25	3	3.42857	55.56
2020-06-26	2	3.28571	55.56
2020-06-27	2	3.28571	55.56
2020-06-28	3	2.57143	55.56
2020-06-29	2	2.57143	55.56
2020-06-30	2	2.42857	58.33
2020-07-01	3	2.42857	58.33
2020-07-02	8	3.14286	58.33
2020-07-03	4	3.42857	58.33
2020-07-04	5	3.85714	58.33
2020-07-05	3	3.85714	58.33
2020-07-06	2	3.85714	58.33
2020-07-07	5	4.28571	58.33
2020-07-08	5	4.57143	58.33
2020-07-09	5	4.14286	58.33
2020-07-10	5	4.28571	57.41
2020-07-11	8	4.71429	57.41
2020-07-12	5	5	57.41
2020-07-13	9	6	51.85
2020-07-14	4	5.85714	51.85
2020-07-15	5	5.85714	51.85
2020-07-16	2	5.42857	51.85
2020-07-17	4	5.28571	51.85
2020-07-18	8	5.28571	51.85
2020-07-19	10	6	51.85
2020-07-20	11	6.28571	51.85
2020-07-21	10	7.14286	51.85
2020-07-22	24	9.85714	51.85
2020-07-23	12	11.2857	51.85
2020-07-24	19	13.4286	51.85
2020-07-25	13	14.1429	51.85
2020-07-26	14	14.7143	51.85
2020-07-27	6	14	51.85
2020-07-28	8	13.7143	51.85
2020-07-29	10	11.7143	51.85
2020-07-30	5	10.7143	51.85
2020-07-31	8	9.14286	51.85
2020-08-01	3	7.71429	51.85
2020-08-02	6	6.57143	51.85
2020-08-03	2	6	51.85
2020-08-04	3	5.28571	51.85
2020-08-05	15	6	51.85
2020-08-06	9	6.57143	51.85
2020-08-07	7	6.42857	51.85
2020-08-08	3	6.42857	51.85
2020-08-09	9	6.85714	51.85
2020-08-10	25	10.1429	51.85
2020-08-11	14	11.7143	57.41
2020-08-12	14	11.5714	57.41
2020-08-13	5	11	57.41
2020-08-14	23	13.2857	57.41
2020-08-15	15	15	57.41
2020-08-16	15	15.8571	57.41
2020-08-17	5	13	57.41
2020-08-18	10	12.4286	57.41
2020-08-19	10	11.8571	57.41
2020-08-20	9	12.4286	57.41
2020-08-21	15	11.2857	57.41
2020-08-22	9	10.4286	57.41
2020-08-23	17	10.7143	57.41
2020-08-24	10	11.4286	57.41
2020-08-25	8	11.1429	57.41
2020-08-26	7	10.7143	57.41
2020-08-27	11	11	57.41
2020-08-28	8	10	57.41
2020-08-29	7	9.71429	57.41
2020-08-30	7	8.28571	57.41
2020-08-31	18	9.42857	57.41

## Sheet: Vaccination
date	Total Vaccine Doses Given	People Fully Vaccinated	Daily Vaccine Doses Given
2021-03-15	668		668
2021-03-16	1447		779
2021-03-17	2719		1272
2021-03-18
2021-03-19
2021-03-20	3674		42
2021-03-21	3818		144
2021-03-22	3843		25
2021-03-23	3950		107
2021-03-24	4048		98
2021-03-25	4152		104
2021-03-26	4281		129
2021-03-27	4460		179
2021-03-28
2021-03-29	4924		464
2021-03-30	5706		782
2021-03-31	7822		2116
2021-04-01	7832		10
2021-04-02	8909		1077
2021-04-03	9735		826
2021-04-04	10845		1110
2021-04-05	11603		758
2021-04-06	12846		1243
2021-04-07	14207		1361
2021-04-08	15693		1486
2021-04-09	17261		1568
2021-04-10	18287		1026
2021-04-11	19694		1407
2021-04-12	20622		928
2021-04-13	22090		1468
2021-04-14	23493		1403
2021-04-15	24917		1424
2021-04-16	26427		1510
2021-04-17	27654		1227
2021-04-18	29184		1530
2021-04-19	30209		1025
2021-04-20	31019		810
2021-04-21	31911		892
2021-04-22	33337		1426
2021-04-23	34897		1560
2021-04-24	36056		1159
2021-04-25	37590		1534
2021-04-26	38553	2887	963
2021-04-27	40095	3622	1542
2021-04-28	41801	4397	1706
2021-04-29	43568	5218	1767
2021-04-30	45338	6064	1770
2021-05-01	45338
2021-05-02
2021-05-03	45344
2021-05-04	45344
2021-05-05	47949	7009	2605
2021-05-06	51600	7873	3651
2021-05-07	54687	8700	3087
2021-05-08	58533	9512	3846
2021-05-09	62447		3914
2021-05-10	62447	10852	0
2021-05-11	67136	11504	4689
2021-05-12	71570	12375	4434
2021-05-13	77343	13084	5773
2021-05-14	81076	13507	3733
2021-05-15	85286	13948	4210
2021-05-16	88522		3236
2021-05-17	89260	14643	738
2021-05-18	93305	15077	4045
2021-05-19	97153	15513	3848
2021-05-20	101415	15874	4262
2021-05-21	105500	16147	4085
2021-05-22	109395	16323	3895
2021-05-23	109395
2021-05-24	113000	16555
2021-05-25	117354	16864	4354
2021-05-26	121263	17518	3909
2021-05-27	125601	19392	4338
2021-05-28	130037	21058	4436
2021-05-29	134602	24607	4565
2021-05-30	138151		3549
2021-05-31	138914	26101	763
2021-06-01	143970	30722	5056
2021-06-02	149191	33718	5221
2021-06-03	155538	37780	6347
2021-06-04	161947	40811	6409
2021-06-05	167332	44396	5385
2021-06-06	172216		4884
2021-06-07	173345	47749	1129
2021-06-08	178738	51248	5393
2021-06-09	184718	54474	5980
2021-06-10	191001	58267	6283
2021-06-11	197114	61315	6113
2021-06-12	202314	63832	5200
2021-06-13	202314
2021-06-14	207470	66265
2021-06-15	212163	69197	4693
2021-06-16	216742	72015	4579
2021-06-17	221156	74495	4414
2021-06-18	225666	76944	4510
2021-06-19	229906	79222	4240
2021-06-20	233488		3583
2021-06-21	234410	82189	922
2021-06-22	238220	84756	3810
2021-06-23	242451	87131	4231
2021-06-24	245380	88754	2929
2021-06-25	248545	90870	3165
2021-06-26	251529	92790	2984
2021-06-27	253988		2267
2021-06-28	254737	94740	604
2021-06-29	257974	96975	3237
2021-06-30	261652	100072	3678
2021-07-01	265290	103170	3174
2021-07-02	266536	104196	1246
2021-07-03	267727		1191
2021-07-04	268947		1220
2021-07-05	269154	107039	207
2021-07-06	272810	107377	3656
2021-07-07	277872	109825	5062
2021-07-08	283631	111589	5759
2021-07-09	289399	113895	5768
2021-07-10	296074	116202	6488
2021-07-11	302388	119233	6096
2021-07-12	303407	119379	1019
2021-07-13	310332	120479	6444
2021-07-14	317537	122180	6992
2021-07-15	324802	123848	7228
2021-07-16	334199	126171	8448
2021-07-17	345295	128096	10492
2021-07-18	353835	129769	8501
2021-07-19	357106	130314	3271
2021-07-20	368179	132207	11073
2021-07-21	374685	133648	6586
2021-07-22	383339	135291	8659
2021-07-23	391781	136734	8286
2021-07-24	398454		6673
2021-07-25	402765	139289	4274
2021-07-26	404339	139756	1572
2021-07-27	418398	142254	13884
2021-07-28	432795	144222	14210
2021-07-29	450026	148972	17133
2021-07-30	464875	153128	14738
2021-07-31	481591	157754	16618
2021-08-01	495381	161069	13792
2021-08-02	506708	161542	11126
2021-08-03	523466	165084	16677

## Sheet: Code list
Codes	Description
Regulations	Announcement of introduction of new, reporting on existing or past regulations, annoucement of lifting specific regulations. Discussion of regulations' impact and effect, etc.
Restrictions (with/by restrictions)	Text lists or contains content announcing changes in restrictive regulations (e.g. "curfew", closure of entry/exits of cities, local quaranteens in towns and districts, public and mass gathering restrictions, etc.), often using such words as "prohibitted", "forbidden", etc.
Illusion(s)	Text mentions formation of "illusion(s)" of success and victory over the virus among stakeholders. For example: "Let's not make an illusion that the virus is defeated... it is still here"
Targetted [point] restrictions (with/by targetted restrictions)	Text lists or contains content announcing changes in restrictive regulations but the speaker/author uses the words "targetter" and/or "point" restrictions to change the perception in public and stress that the restrictive measures are not "widespread". For example: "There won't be any more lockdown, we will contain the disease spread using tragetted restrictions only, for example closing clubs, s…
Safety	Content talks about public safety and protection against the coronavirus
Border(s)	Opening/closure of borders, quaranteen and border crossing regulations and measures
Elections (at/during elections)	Content covers the elections processes and relevant COVID-19 related implications, including discussion/opinions/statements whether to postope elections or not, how to ensure public safety at polling stations, probably impact, etc.
Global [pandemic]	Speakers/officials stress the global/pandemic scale of the problem and inability to reverse the situation in Georgia separately, instead stressing the importance of solving the global problem
Didn't go away	Speakers/officials stress that the virus/disease/pandemic didn't go away and is still real and around us
Support/Assistance	Content includes information/announcement/details on financial/material support/assistance to citizens and businesses
Effective	Content /speakers/institutional press offices, etc.describes the measures as "effective"
Worrying	Content /speakers/institutional press offices, etc.describes situation as "worrying", for example: "the situation is not catastrophic, not emergent, but it is worrying"
Inspection/Monitoring	Content/speaker/institutional press offices, etc. describe/announce monitoring/inspection/enforcement mechanisms and proedures and report on such activity
Management/Manage/We manage	Officials mention/talk about how they manage the pandemic
"Positive image"	Officials present the reality in a positive away, stressing that Georgia is among the most successful countries in the world in terms of pandemic management, stressing the low number of deaths, "green zone", "economic growth" and in general presenting pandemic management as a success story
"Problem denial"	Speakers/official statements deny severity of problem, for example saying that "it is too early to talk about a second/third/fourth wave", "situation is under control", "health care system has capacity to cope with the situation and provide care to any one requiring such care", etc."
Cohabitation	Cohabitation with virus is mentioned or importance of cohabitation and relevant lifestyle changes are discussed
Positivity rate, percent	Meantioning/reporting of percent positive/positive rate by officials or official information releases. Almost not used in 2020, starts appearing more frequently in early 2021 when 4% positivity rate is stated to be the target point for "re-opening"
Zone (Red/Green Zone)	officials talk about "red/green/orange zones" as a categorization of country by good vs bad epidemiologic situation, usually used for "positive image" formation, for example saying "we are still in green zone", or "Georgia is one of the few countries who managed to remain in the green zone", etc.
Transport (Public/Air/Intercity Transport)	Content includes information/announcement/details on transport services/suspension, etc.
Ajara	Mentions/Covers the processes developing in the Ajara region of Georgia
Education	Content includes information/annoucement/details on educational process suspension/re-opening/educational formats changes (e.g. face-to-face vs online studies), additional regulations to educational institutions, etc.
Kindergartens	Content includes information/annoucement/details on day care work, additional regulations to kindergartens, etc.
Mortality	Conent/speakers/press releases include information on mortality/case-fatality rates frequently used when forming the "positive image", for example: "the case fatality rate in Georgia is 1% which is much less in European countries"
Will not be announced (We will not announce)	Conent/speakers/press releases include a message that additional restrictive measures will not be announced/introduced. For example: "There won't be any second lockdown"; "We are not planning to announce any additional restrictions", often used in September-October 2020, before finally announcing the second lockdown
Recommendation	Conent/speakers/press releases use the word "recommendations" when talking about the pandemic control measures. For example: "people should follow the government's recommendation to wear face masks and keep distancing", often used interchangebly with "Advice" or "Regulations", possibly confusing the public on the necessity and mandatory nature of such recommendation/advice/regulation.
Advice	Conent/speakers/press releases use the word "advice" when talking about the pandemic control measures. For example: "public doesn't obey doctors' advice to wear facemasks and keep distancing", often used interchangebly with "Recommendation" or "Regulations", possibly confusing the public on the necessity and mandatory nature of such recommendation/advice/regulation.
Test(s)/Testing	Content/speaker/institutional press offices, etc. describe/report on COVID-19 testing service availability and strategies.
Symptomatic	Content/speaker/institutional press offices, etc. describe/report on COVID-19 symptomatic and asymptomatic cases and epidemiologic impliations
Rally/Rallies/Meetings/Protests	Content/speaker/institutional press offices, etc. mention political rallies and protests in epidemiologic context
Vaccines/Vaccination/Vaccine	Content focusing on COVID-19 vaccines and vaccination processes in Georgia and has it in policy context
Conclusions	A warning against early conclusions, for example: "let's not make early conclusions, the pandemic is not yet over"
Responsibility/Irresponsibility	Blames of irresponsiblity among the political oponents as well as governing officials blaming the public of irresponsibile behaviour, for example: "people behave irresponsibly, what is happening today in the country is everyone's fault"; "the increase in number of cases is the result of irresponsible actions and rallies of oposition parties and their supporters"; "the only side which is responsib…
Anti-crisis plan	Presentation/reporting on anti-crisis plans and actions
Unemployment (Employment)	Content focusing on pandemic related rise in unemployment in Georgia and relevant policy context
Easter	Content focusing on Easter celebrations in Georgia (first of all 2020) and relevant disease containment policies
Tourism	Content focusing on local and international tourism in Georgia and relevant disease containment and economic relief/support policies
Summer season	Mentions/Covers the processes related to the additional mobility (internal and international tourism) in Summer Seasons of 2020 and 2021
Foreign support/international collaboration	Content focusing on foreing/international support to Georgia to cope with the pandemic, including financial support
Experts' involvement	"Experts" involvement or influencing policy making or consulting the government with or without effect on final decisions
Expert opinions	"Experts" expressing their opions on policy making
